# Supplementary material for: Comparison of methods for calculating the health costs of endocrine disrupters: a case study on triclosan
Source: Environ Health. 2017 Jun 9;16:55. doi: 10.1186/s12940-017-0265-x (PMC5466740; doi:10.1186/s12940-017-0265-x)
Supplement: Supplementary file 2 — Calculations of the attributable fraction and IPRA. Excel sheets containing the formulas and the results for the calculations of the attributable fractions, for the chosen endpoints (increased T3 in adolescents, increase in BMI, early pubertal development). (XLSX 2350 kb) [file 12940_2017_265_MOESM2_ESM.xlsx]

## Sheet: exposure T3
	Author	Country	Measured population	Mean	Minimum	Percentiles								Maximum	Used for calculation
						P2.5	P10	P25	P50	P75	P90	P95	P97.5		T3	O	PD
	Frederiksen 2013	Denmark	143 children (6-11 yo)	43 ng/mL	------	------	------	------	0.46 ng/mL	1.8 ng/mL	------	271 ng/mL	------	1065 ng/mL
	Larsson 2014	Sweden	80 children (6-11 yo)	0.91 ng/mL	0.20 ng/mL	------	------	------	0.20 ng/mL	------	------	4.5 ng/mL	------	11 ng/mL
	Pirard 2012	Belgium	21 children (7-11 yo)	1.37 ng/mL (geometric mean)	------	------	------	------	1.51 ng/mL	------	------	------	7.03 µg/L	9.76 ng/mL
SA	Pirard 2012	Belgium	22 adolescents (12-19 yo)	3.35 ng/mL (geometric mean)	------	------	------	------	3.16 ng/mL	------	------	------	208.4 µg/L	403.06 ng/mL
	Schoeters et al. 2011	Belgium	193 adolescents	2.19 ng/mL (geometric mean)	0.1 ng/mL	------	------	0.54 µg/L	1.3 ng/mL	4.91 ng/mL	63.65 ng/mL	------	------	706 ng/mL
	Larsson 2014	Sweden	76 women	3.72 ng/mL	0.2 ng/mL	------	------	------	0.2 ng/mL	------	------	7.3 ng/mL	------	190 ng/mL
	Frederiksen 2013	Denmark	145 women	66 ng/mL	------	------	------	------	0.64 ng/mL	3.7 ng/mL	------	581 ng/mL	------	1586 ng/mL
	Asimakopoulos 2014	Greece	50 women (22-87 yo)	102.1 ng/mL	------	------	------	------	5.8 ng/mL	------	------	203.24 ng/mL	------	2583.3 ng/mL
	Asimakopoulos 2014	Greece	49 men (18 - 82 yo)	101.9 ng/mL	------	------	------	------	5.8 ng/mL	------	------	582.57 ng/mL	------	792 ng/mL
	Lassen 2013	Denmark	33 men	3.54 ng/mL (geometric mean)	------	------	------	0.67 ng/mL	2.04 ng/mL	27.1 ng/mL	------	293 ng/mL	------	2020 ng/mL
	Geens 2015	Belgium	152 adults (18-84 yo)	44.85 ng/mL	0.06 ng/mL	------	0.3 ng/mL	0.6 ng/mL	1.48 ng/mL	3.7 ng/mL	73 ng/mL	348.02 ng/mL	------	1047.59 ng/mL
	Geens 2015	Belgium	94 adults (18-84 yo)	29.24 ng/mL	0.13 ng/mL	------	0.3 ng/mL	0.7 ng/mL	1.28 ng/mL	6.2 ng/mL	110 ng/mL	165.84 ng/mL	------	621.42 ng/mL
	Geens 2015	Belgium	54 adults (18-70 yo)	51.10 ng/mL	0.01 ng/mL	------	0.3 ng/mL	0.7 ng/mL	1.90 ng/mL	7.9 ng/mL	205 ng/mL	437.79 ng/mL	------	537.51 ng/mL
	Geens 2015	Belgium	39 adults (21-60 yo)	105.74 ng/mL	0.21 ng/mL	------	0.3 ng/mL	0.7 ng/mL	1.86 ng/mL	15.2 ng/mL	250 ng/mL	362.12 ng/mL	------	1870.62 ng/mL
	Geens 2015	Belgium	44 audlts (19-59 yo)	126.83 ng/mL	0.18 ng/mL	------	0.3 ng/mL	0.6 ng/mL	0.93 ng/mL	3.1 ng/mL	52 ng/mL	441.53 ng/mL	------	2604.73 ng/mL
	Pirard 2012	Belgium	22 adults (20-39 yo)	11.17 ng/mL (geometric mean)	1.86 ng/mL	1.57 µg/L		------	8.77 ng/mL	------	------	------	590.16 ng/mL	598.95 ng/mL
	Pirard 2012	Belgium	23 adults (40-59 yo)	2.40 ng/mL (geometric mean)	------	------		------	2.24 ng/mL	------	------	------	32.92 ng/mL	34.6 ng/mL
	Pirard 2012	Belgium	22 adults more then 60 yo	1.65 ng/mL (geometric mean)	------	------		------	1.26 ng/mL	------	------	------	50.29 ng/mL	63.38 ng/mL

## Sheet: AF T3
		Author	Country	Measured population	Concentration of triclosan	IQR	Percentiles						Maximum
							P0	P10	P25	P50	P75	P90+
		Schoeters et al. 2011	Belgium	193 adolescents (14-16 years old)	mean = 2.19 ng/mL	------	------	0.3 ng/mL	0,54 ng/mL	1,30 ng/mL	4.91	63.65	705.97 ng/mL
		Percentile of population		P0-9	P10-24	P25-49	P50-74	P75-89	P90+
		Assumed percentile of population		No exposure	P10	P25	P50	P75	P90
		Concentration of TCS (ng/mL) from Schoeters et al. 2011		0	0.3	0.54	1.3	4.91	63.65
		Increase in T3 (due to TCS) assuming threshold - males: 3.8% Increase of total T3 per (concentration of TCS /48.9) ng/ml triclosan (males)		0	0	0	0	0.000831493	0.0464781
		Increase in T3 (due to TCS) assuming threshold - females: 3.8% Increase of total T3 per (concentration of TCS /39.9) ng/ml triclosan (females)		0	0	0	0	0.00027619	0.056219
		Assume threshold at 3.84 ng/mL for males; 4.62 ng/mL for females
		Prevalence of increased T3 hormone above the threshold; males		0.0227125	0.0227125	0.0227125	0.0227125	0.0229293	0.037805
		Prevalence of increased T3 hormone above the threshold; females		0.0372163	0.0372163	0.0372163	0.0372163	0.0373188	0.0633005
		Prevalence of natural increase in T3 in the population	males	0.0227125
			females	0.0372163
		Share of population that shows the effect (an increase in the T3 hormone) - males		0	0	0	0	0.00021688	0.0150925
		Share of population that shows the effect (an increase in the T3 hormone) - females		0	0	0	0	0.000102426	0.0260842
the upper value of T3 (195,3 ng/dl for males and 192 ng/dl for females) used from the study Zurakowski 1999, table 1; we have converted into ng/dL … in the study of Koeppe is T3 hormone measured in the same unit
		males
		IQR = (Q3-Q1) (in this case percentiles from the Koeppe study)
		IQR (µg/g creat)	43.3
		conversion from µg/g creat into ng/mL urine	48.9266
		threshold = P25 percentile from the Koeppe study	3.84181
		females
		IQR = (Q3-Q1) (in this case percentiles from the Koeppe study)
		IQR (µg/g creat)	35.31
		conversion from µg/g creat into ng/mL urine	39.8983
		threshold = P25 percentile from the Koeppe study	4.62147
	Adolescents
				Population						Share of population that shows the effect (an increase in the T3 hormone)						Attributable cases with T3 incremented
		Number of population year 12-19, EU in year 2014		P0-9	P10-24	P25-49	P50-74	P75-89	P90+	P0-9	P10-24	P25-49	P50-74	P75-89	P90+	P0-9	P10-24	P25-49	P50-74	P75-89	P90+	suma of cases
		males	22064704	2.20647e+06	3.30971e+06	5516176	5516176	3.30971e+06	2.20647e+06	0	0	0	0	0.00021688	0.0150925	0	0	0	0	717.809	33301.2	34019
		females	20938484	2.09385e+06	3.14077e+06	5234621	5234621	3.14077e+06	2.09385e+06	0	0	0	0	0.000102426	0.0260842	0	0	0	0	321.698	54616.3	54938
																				total number		88957
		SD=((max-min)/4)*65,1 ng/dl	males	28.644
			females	30.2715

## Sheet: AF T3 SA 
Adolescents
	Schoeters et al. 2011	Pirard 2012				P10	P25	P50	P75	P90
N	193	22		Calculated concentration of triclosan in the adolescents population (ng/mL)		-105.381	-54.0767	2.27373	58.6242	109.928
mean	2.19	3.16		Final concentration of triclosan in the adolescents population (ng/mL)		0	0	2.27373	58.6242	109.928
SD	82.03	104.714
ln(mean)	0.783902	1.15057
Ln(mean)*N	151.293	25.3126
Ln(SD^2)	8.81417	9.30247
Ln(SD^2)*N	1701.13	204.654
average ln(mean)	0.821421		Average ln(SD^2)
			8.86414
estimated mean	2.27373		Average SD^2
			7073.68
			Estimated SD
			84.1052
					Percentile of population		P0-9	P10-24	P25-49	P50-74	P75-89	P90+
					Assumed percentile of population		No exposure	P10	P25	P50	P75	P90
					Concentration of triclosan (ng/mL)		0	0	0	2.27373	58.6242	109.928
			Increase in T3 assuming threshold - males		3.8% Increase of total T3 per (concentration of TCS /48.9) ng/ml triclosan (males)		0	0	0	0	0.0425726	0.0824408
			Increase in T3 assuming threshold - females		3.8% Increase of total T3 per (concentration of TCS /39.9) ng/ml triclosan (females)		0	0	0	0	0.0514326	0.100294
					Assume threshold at 3.84 ng/mL for males; 4.62 ng/mL for females
					Prevalence of increased T3 hormone above the threshold; males		0.0227125	0.0227125	0.0227125	0.0227125	0.0362819	0.0544163
					Prevalence of increased T3 hormone above the threshold; females		0.0372163	0.0372163	0.0372163	0.0372163	0.060635	0.0923025
					Prevalence of T3 increase in the population	males	0.0227125
						females	0.0372163
					Share of population that shows the effect (an increase in the T3 hormone) - males		0	0	0	0	0.0135694	0.0317038
					Share of population that shows the effect (an increase in the T3 hormone) - females		0	0	0	0	0.0234186	0.0550862
Adolescence
			Population						Share of population that shows the effect (an increase in the T3 hormone)						Attributable cases of T3 increment
Number of population year 12-19, EU in year 2014			P0-9	P10-24	P25-49	P50-74	P75-89	P90+	P0-9	P10-24	P25-49	P50-74	P75-89	P90+	P0-9	P10-24	P25-49	P50-74	P75-89	P90+	sum of cases
	males	22064704	2.20647e+06	3.30971e+06	5516176	5516176	3.30971e+06	2.20647e+06	0	0	0	0	0.0135694	0.0317038	0	0	0	0	44910.7	69953.6	114864
	females	20938484	2.09385e+06	3.14077e+06	5234621	5234621	3.14077e+06	2.09385e+06	0	0	0	0	0.0234186	0.0550862	0	0	0	0	73552.6	115342	188895
																			total number		303759

## Sheet: exposure BMI
		Author	Country	Measured population	Mean	Minimum	Percentiles								Maximum	Used for calculation
							P2.5	P10	P25	P50	P75	P90	P95	P97.5		T3	O	PD
		Frederiksen 2013	Denmark	143 children (6-11 yo)	43 ng/mL	------	------	------	------	0.46 ng/mL	1.8 ng/mL	------	271 ng/mL	------	1065 ng/mL
		Larsson 2014	Sweden	80 children (6-11 yo)	0.91 ng/mL	0.20 ng/mL	------	------	------	0.20 ng/mL	------	------	4.5 ng/mL	------	11 ng/mL
		Pirard 2012	Belgium	21 children (7-11 yo)	1.37 ng/mL(geometric mean)	------	------	------	------	1.51 ng/mL	------	------	------	7.03 ng/mL	9.76 ng/mL
		Pirard 2012	Belgium	22 adolescents (12-19 yo)	3.35 ng/mL (geometric mean)	------	------	------	------	3.16 ng/mL	------	------	------	208.4 ng/mL	403.06 ng/mL
		Hond 2013	Belgium	193 adolescents	2.19 ng/mL (geometric mean)	0.1 ng/mL	------	------	0.54 ng/mL	1.3 ng/mL	4.91 ng/mL	63.65 ng/mL	------	------	706 ng/mL
		Larsson 2014	Sweden	76 women	3.72 ng/mL	0.2 ng/mL	------	------	------	0.2 ng/mL	------	------	7.3 ng/mL	------	190 ng/mL
		Frederiksen 2013	Denmark	145 women	66 ng/mL	------	------	------	------	0.64 ng/mL	3.7 ng/mL	------	581 ng/mL	------	1586 ng/mL
		Asimakopoulos 2014	Greece	50 women (22-87 yo)	102.1 ng/mL	------	------	------	------	5.8 ng/mL	------	------	203.24 ng/mL	------	2583.3 ng/mL
		Asimakopoulos 2014	Greece	49 men (18 - 82 yo)	101.9 ng/mL	------	------	------	------	5.8 ng/mL	------	------	582.57 ng/mL	------	792 ng/mL
		Lassen 2013	Denmark	33 men	3.54 ng/mL (geometric mean)	------	------	------	0.67 ng/mL	2.04 ng/mL	27.1 ng/mL	------	293 ng/mL	------	2020 ng/mL
		Geens 2015	Belgium	152 adults (18-84 yo)	44.85 ng/mL	0.06 ng/mL	------	0.3 ng/mL	0.6 ng/mL	1.48 ng/mL	3.7 ng/mL	73 ng/mL	348.02 ng/mL	------	1047.59 ng/mL
		Geens 2015	Belgium	94 adults (18-84 yo)	29.24 ng/mL	0.13 ng/mL	------	0.3 ng/mL	0.7 ng/mL	1.28 ng/mL	6.2 ng/mL	110 ng/mL	165.84 ng/mL	------	621.42 ng/mL
		Geens 2015	Belgium	54 adults (18-70 yo)	51.10 ng/mL	0.01 ng/mL	------	0.3 ng/mL	0.7 ng/mL	1.90 ng/mL	7.9 ng/mL	205 ng/mL	437.79 ng/mL	------	537.51 ng/mL
		Geens 2015	Belgium	39 adults (21-60 yo)	105.74 ng/mL	0.21 ng/mL	------	0.3 ng/mL	0.7 ng/mL	1.86 ng/mL	15.2 ng/mL	250 ng/mL	362.12 ng/mL	------	1870.62 ng/mL
		Geens 2015	Belgium	44 audlts (19-59 yo)	126.83 ng/mL	0.18 ng/mL	------	0.3 ng/mL	0.6 ng/mL	0.93 ng/mL	3.1 ng/mL	52 ng/mL	441.53 ng/mL	------	2604.73 ng/mL
		Pirard 2012	Belgium	22 adults (20-39 yo)	11.17 ng/mL (geometric mean)	1.86 ng/mL	1.57 ng/mL	------	------	8.77 ng/mL	------	------	------	590.16 ng/mL	598.95 ng/mL
		Pirard 2012	Belgium	23 adults (40-59 yo)	2.40 ng/mL (geometric mean)	------	------	------	------	2.24 ng/mL	------	------	------	32.92 ng/mL	34.6 ng/mL
		Pirard 2012	Belgium	22 adults more then 60 yo	1.65 ng/mL (geometric mean)	------	------	------	------	1.26 ng/mL	------	------	------	50.29 ng/mL	63.38 ng/mL
	SA	Philippat 2011	France	191 PREGNANT WOMEN	------	------	------	------	------	24.1 ng/mL	------	------	634 ng/mL	------
	SA	Renzy Martine 2014	Denmark	200 PREGNANT WOMEN	------	------	------	------	0.21 ng/mL	0.7 ng/mL	------	------	438 ng/mL	------	1220 ng/mL
Exposure of adults
		Larsson 2014	Frederiksen 2013	Asimakopoulos 2014		Lassen 2013	Geens 2015					Pirard 2012
	N	76	145	50	49	33	152	94	54	39	44	22	23	22	803
ng/mL	mean	3.72	66	102.1	101.9	2.04	44.85	29.24	51.1	105.74	126.83	8.77	2.24	1.26
	SD	4.32927	353.878	120.39	351.689	19.8225	211.305	100.341	265.787	219.671	268.659	298.149	15.7333	25.1436
	ln(mean)	1.31372	4.18965	4.62595	4.62399	0.71295	3.80332	3.37554	3.93378	4.66098	4.84285	2.17134	0.806476	0.231112
	Ln(mean)*N	99.843	607.5	231.298	226.576	23.5273	578.105	317.301	212.424	181.778	213.085	47.7694	18.5489	5.08446	2762.84
	Ln(SD^2)	2.9308	11.7379	9.58148	11.7255	5.97364	10.7066	9.21716	11.1654	10.7843	11.1869	11.3952	5.51156	6.44921
	Ln(SD^2)*N	222.741	1702	479.074	574.549	197.13	1627.4	866.413	602.931	420.586	492.223	250.694	126.766	141.883	7704.39
	Esstimated mean and SD
	average ln(mean)	3.44065
	estimated mean	31.2072
	Average ln(SD^2)	9.59451
	Average SD^2	14683.9
	Estimated SD	121.177

## Sheet: AF BMI
					P10	P25	P50	P75	P90
	Estimated mean (sheet Exposure BMI)	31.21		Calculated concentration of TCS in the target population (ng/mL)	-123.9	-49.9806	31.21	112.401	186.32
	Estimated SD (sheet Exposure BMI)	121.18		Final concentration of TCS in the target population (ng/mL)	0	0	31.21	112.401	186.32
Increased BMI due to TCS (Lankester 2013)		Q1	Q2	Q3																				7.19923e+06
TCS conc. (ng/mL)		2.3-10.5	10.6-58.3	58.4-3620
increase of BMI points due to TCS		1.53	1.04	0.26
	Percentile of population			P0-9	P10-24	P25-49	P50-74	P75-89	P90-P90+
	Assumed percentile of population exposed to TCS			No exposure	P10	P25	P50	P75	P90
	Concentration of triclosan (ng/mL)			0	0	0	31.21	112.401	186.32
	Increase of BMI points			0	0	0	1.04	0.26	0.26
						AF of obesity per percentiles						Percentiles of population						AF of obese people (cases) per percentiles						PAF of obese people
	Total EU population in 2013 (from 20-85 years old) - EUROSTAT			Mean BMI	% obese	P0-9obese	P10-24 obese	P25-49 obese	P50-74 obese	P75-89 obese	P90+ obese	P0-9	P10-24	P25-49	P50-74	P75-89	P90-P90+	P0-9	P10-24	P25-49	P50-74	P75-89	P90-P90+		costs
	Female		199000339	25.79	0.241444	0.241444	0.241444	0.241444	0.298634	0.255162	0.255162	1.99e+07	2.98501e+07	4.97501e+07	4.97501e+07	2.98501e+07	1.99e+07	0	0	0	2.84523e+06	409496	272998	3.52772e+06	2.86098e+09
	Males		189039193	26.8	0.296901	0.296901	0.296901	0.296901	0.359424	0.312067	0.312067	1.89039e+07	2.83559e+07	4.72598e+07	4.72598e+07	2.83559e+07	1.89039e+07	0	0	0	2.95478e+06	430032	286688	3.6715e+06	2.97759e+09
																								total costs	5.83857e+09
																							total numb.	7.19923e+06

## Sheet: AF BMI SA
		Larsson 2014	Frederiksen 2013	Asimakopoulos 2014		Lassen 2013	Geens 2015					Pirard 2012			Casas 2011	Philippat 2011	Renzy Martin 2014
	N	76	145	50	49	33	152	94	54	39	44	22	23	22	120	191	200	1314
	mean	3.72	66	102.1	101.9	2.04	44.85	29.24	51.1	105.74	126.83	8.77	2.24	1.26	6.1	24.1	0.7
	SD	4.32927	353.878	120.39	351.689	19.8225	211.305	100.341	265.787	219.671	268.659	298.149	15.7333	25.1436	4.575	105.667	73
	ln(mean)	1.31372	4.18965	4.62595	4.62399	0.71295	3.80332	3.37554	3.93378	4.66098	4.84285	2.17134	0.806476	0.231112	1.80829	3.18221	-0.356675
	Ln(mean)*N	99.843	607.5	231.298	226.576	23.5273	578.105	317.301	212.424	181.778	213.085	47.7694	18.5489	5.08446	216.995	607.802	-71.335	3516.3
	Ln(SD^2)	2.9308	11.7379	9.58148	11.7255	5.97364	10.7066	9.21716	11.1654	10.7843	11.1869	11.3952	5.51156	6.44921	3.04121	9.32058	8.58092
	Ln(SD^2)*N	222.741	1702	479.074	574.549	197.13	1627.4	866.413	602.931	420.586	492.223	250.694	126.766	141.883	364.946	1780.23	1716.18	11565.7
	Estimated mean and SD
	average ln(mean)	2.67603
	estimated mean	14.5273
	Average ln(SD^2)	8.80194
	Average SD^2	6647.13
	Estimated SD	81.5299
			P10	P25	P50	P75	P90
	Calculated concentration of TCS in the adults (including pregnant women)		-89.831	-40.0977	14.5273	69.1523	118.886
Final concentration of TCS in the adults (including pregnant women)			0	0	14.5273	69.1523	118.886
		Increase in BMI due to TCS (Lankester 2013)	Q1	Q2	Q3
		TCS conc. (ng/mL)	2.3-10.5	10.6-58.3	58.4-3620
		increase of BMI points	1.53	1.04	0.26
			Percentile of population							P0-9	P10-24	P25-49	P50-74	P75-89	P90-P90+
			Assumed percentile of population exposed to TCS							No exposure	P10	P25	P50	P75	P90
			Concentration of triclosan (ng/mL)							0	0	0	14.5273	69.1523	118.886
			Increase of BMI points							0	0	0	1.04	0.26	0.26
					Increment of obesity per percentiles						Percentiles of population						Increment of obese people						total increment of obese people
Total EU population in 2013 (from 20-85 years old) - EUROSTAT			Mean BMI (Finucane 2011)	% obese	P0-9obese	P10-24 obese	P25-49 obese	P50-74 obese	P75-98 obese	P90+ obese	P0-9	P10-24	P25-49	P50-74	P75-89	P90-P90+	P0-9	P10-24	P25-49	P50-74	P75-89	P90-P90+		Final costs
Female		199000339	25.79	0.241444	0.241444	0.241444	0.241444	0.298634	0.255162	0.255162	1.99e+07	2.98501e+07	4.97501e+07	4.97501e+07	2.98501e+07	1.99e+07	0	0	0	2.84523e+06	409496	272998	3.52772e+06	2.86098e+09
Males		189039193	26.8	0.296901	0.296901	0.296901	0.296901	0.359424	0.312067	0.312067	1.89039e+07	2.83559e+07	4.72598e+07	4.72598e+07	2.83559e+07	1.89039e+07	0	0	0	2.95478e+06	430032	286688	3.6715e+06	2.97759e+09
																								5.83857e+09
																						Total number of individuals affected	7.19923e+06

## Sheet: exposure PD
	Author	Country	Measured population	Mean	Minimum	Percentiles								Maximum	Used for calculation
						P2.5	P10	P25	P50	P75	P90	P95	P97.5		T3	O	PD
	Frederiksen 2013	Denmark	143 children (6-11 yo)	43 ng/mL	------	------	------	------	0.46 ng/mL	1.8 ng/mL	------	271 ng/mL	------	1065 ng/mL
	Larsson 2014	Sweden	80 children (6-11 yo)	0.91 ng/mL	0.20 ng/mL	------	------	------	0.20 ng/mL	------	------	4.5 ng/mL	------	11 ng/mL
	Pirard 2012	Belgium	21 children (7-11 yo)	1.37 ng/mL (geometric mean)	------	------	------	------	1.51 ng/mL	------	------	------	7.03 µg/L	9.76 ng/mL
	Bertelsen 2013	Norway	623 children (8-12 yo)	------	------	------	------	------	------	------	------	444 ng/mL	------	------
	Pirard 2012	Belgium	22 adolescents (12-19 yo)	3.35 ng/mL (geometric mean)	------	------	------	------	3.16 ng/mL	------	------	------	208.4 µg/L	403.06 ng/mL
	Hond 2013	Belgium	193 adolescents	2.19 ng/mL (geometric mean)	0.1 ng/mL	------	------	0.54 µg/L	1.3 ng/mL	4.91 ng/mL	63.65 ng/mL	------	------	706 ng/mL
	Larsson 2014	Sweden	76 women	3.72 ng/mL	0.2 ng/mL	------	------	------	0.2 ng/mL	------	------	7.3 ng/mL	------	190 ng/mL
	Frederiksen 2013	Denmark	145 women	66 ng/mL	------	------	------	------	0.64 ng/mL	3.7 ng/mL	------	581 ng/mL	------	1586 ng/mL
	Asimakopoulos 2014	Greece	50 women (22-87 yo)	102.1 ng/mL	------	------	------	------	5.8 ng/mL	------	------	203.24 ng/mL	------	2583.3 ng/mL
	Asimakopoulos 2014	Greece	49 men (18 - 82 yo)	101.9 ng/mL	------	------	------	------	5.8 ng/mL	------	------	582.57 ng/mL	------	792 ng/mL
	Lassen 2013	Denmark	33 men	3.54 ng/mL (geometric mean)	------	------	------	0.67 ng/mL	2.04 ng/mL	27.1 ng/mL	------	293 ng/mL	------	2020 ng/mL
	Geens 2015	Belgium	152 adults (18-84 yo)	44.85 ng/mL	0.06 ng/mL	------	0.3 ng/mL	0.6 ng/mL	1.48 ng/mL	3.7 ng/mL	73 ng/mL	348.02 ng/mL	------	1047.59 ng/mL
	Geens 2015	Belgium	94 adults (18-84 yo)	29.24 ng/mL	0.13 ng/mL	------	0.3 ng/mL	0.7 ng/mL	1.28 ng/mL	6.2 ng/mL	110 ng/mL	165.84 ng/mL	------	621.42 ng/mL
	Geens 2015	Belgium	54 adults (18-70 yo)	51.10 ng/mL	0.01 ng/mL	------	0.3 ng/mL	0.7 ng/mL	1.90 ng/mL	7.9 ng/mL	205 ng/mL	437.79 ng/mL	------	537.51 ng/mL
	Geens 2015	Belgium	39 adults (21-60 yo)	105.74 ng/mL	0.21 ng/mL	------	0.3 ng/mL	0.7 ng/mL	1.86 ng/mL	15.2 ng/mL	250 ng/mL	362.12 ng/mL	------	1870.62 ng/mL
	Geens 2015	Belgium	44 audlts (19-59 yo)	126.83 ng/mL	0.18 ng/mL	------	0.3 ng/mL	0.6 ng/mL	0.93 ng/mL	3.1 ng/mL	52 ng/mL	441.53 ng/mL	------	2604.73 ng/mL
	Pirard 2012	Belgium	22 adults (20-39 yo)	11.17 ng/mL (geometric mean)	1.86 ng/mL	1.57 µg/L		------	8.77 ng/mL	------	------	------	590.16 ng/mL	598.95 ng/mL
	Pirard 2012	Belgium	23 adults (40-59 yo)	2.40 ng/mL (geometric mean)	------	------		------	2.24 ng/mL	------	------	------	32.92 ng/mL	34.6 ng/mL
	Pirard 2012	Belgium	22 adults more then 60 yo	1.65 ng/mL (geometric mean)	------	------		------	1.26 ng/mL	------	------	------	50.29 ng/mL	63.38 ng/mL
The exposure of TCS in the unit: µg/g creat		Frederiksen 2013	Larsson 2014		sum
	N	143	80		223
	mean	48	0.80535
	SD	278.36	1.61955
	ln(mean)	3.8712	-0.216478
	Ln(mean)*N	553.582	-17.3183		536.263
	Ln(SD^2)	11.2578	0.964297
	Ln(SD^2)*N	1609.87	77.1437		1687.01
Esstimated mean and SD
	average ln(mean)	2.40477
	estimated mean	11.0759
	Average ln(SD^2)	7.56508
	Average SD^2	1929.63
	Estimated SD	43.9275

## Sheet: AF PD
	mean	11.08
	SD	43.93
	Exposure distribution (calculated)
	P10	P25	P50	P75	P90
	-45.1504	-18.3531	11.08	40.5131	67.3104
	0	0	11.08	40.5131	67.3104
	Adverse effect - Breast development stage (Wolff 2015)
	Quintiles	Q1	Q2	Q3	Q4	Q5
	TCS conc. (the median of the quintil, in µg/g creat)	2.6	6.9	15	38	170
	HR	1	1	1.05	1.17	1.17
	Percentile of population	P0-9	P10-24	P25-49	P50-74	P75-89	P90+
	Assumed percentile of population	No exposure	P10	P25	P50	P75	P90
	Concentration of triclosan (µg/g creat)	0	0	0	11.08	40.5131	67.3104
	HR at prevailing exposure	0	0	0	1	1.17	1.17
			Population						Number of girls with earlier developed breast
	Number of girls 6-8 years old, EU in year 2014		P0-9	P10-24	P25-49	P50-74	P75-89	P90+	P0-9	P10-24	P25-49	P50-74	P75-89	P90+	sum of cases
		7761173	776117	1.16418e+06	1.94029e+06	1.94029e+06	1.16418e+06	776117	0	0	0	0	169154	112769	281923

## Sheet: AF PD SA Frederiksen
new SA	Exposure distribution
	P10	P25	P50	P75	P90
					356.791
	0	0	0.49	1.6	356.791
	Adverse effect - Breast development stage Wolff 2015
	Quintiles	1st	2nd	3rd	4th	5th
	TCS conc. (quintil median µg/g creat)	2.6	6.9	15	38	170
	HR	1	1	1.05	1.17	1.17
	Percentile of population	P0-9	P10-24	P25-49	P50-74	P75-89	P90+
	Assumed percentile of population	No exposure	P10	P25	P50	P75	P90
	Concentration of triclosan (µg/g creat)	0	0	0	0.49	1.6	356.791
	HR at prevailing exposure	0	0	0	1	1	1.17
			Population						Number of girls with earlier developed breast
	Number of girls 6-8 years old, EU in year 2014		P0-9	P10-24	P25-49	P50-74	P75-89	P90+	P0-9	P10-24	P25-49	P50-74	P75-89	P90+	sum of cases
	girls	7761173	776117	1.16418e+06	1.94029e+06	1.94029e+06	1.16418e+06	776117	0	0	0	0	0	112769	112769

## Sheet: AF PD SA Larsson
new SA
	mean	0.80535
	SD	1.61955
	Exposure distribution
	P10	P25	P50	P75	P90
	-1.26767	-0.279749	0.80535	1.89045	2.87837
	0	0	0.80535	1.89045	2.87837
	Adverse effect - Breast development stage (Wolff 2015)
	Quintiles	1st	2nd	3rd	4th	5th
	TCS conc. (quintil median µg/g creat)	2.6	6.9	15	38	170
	HR	1	1	1.05	1.17	1.17
	Percentile of population	P0-9	P10-24	P25-49	P50-74	P75-89	P90+
	Assumed percentile of population	No exposure	P10	P25	P50	P75	P90
	Concentration of triclosan (µg/g creat)	0	0	0	0.80535	1.89045	2.87837
	HR at prevailing exposure	0	0	0	1	1	1
			Population						Number of girls with earlier developed breast
	Number of girls 6-8 years old, EU in year 2014		P0-9	P10-24	P25-49	P50-74	P75-89	P90+	P0-9	P10-24	P25-49	P50-74	P75-89	P90+	sum of cases
	girls	7761173	776117	1.16418e+06	1.94029e+06	1.94029e+06	1.16418e+06	776117	0	0	0	0	0	0	0

[truncated: 3 more sheets: IPRA PD, IPRA VD, IPRA T3]
