# Supplementary material for: Comparison of methods for calculating the health costs of endocrine disrupters: a case study on triclosan
Source: Environ Health. 2017 Jun 9;16:55. doi: 10.1186/s12940-017-0265-x (PMC5466740; doi:10.1186/s12940-017-0265-x)
Supplement: Supplementary file 3 — Proast script for decreased vas deferens. Lines of script used in Proast for calculations of the CEDanimal for decreased vas deferens. (TXT 4 kb) [file 12940_2017_265_MOESM3_ESM.txt]

R version 3.1.2 (2014-10-31) -- "Pumpkin Helmet"
Copyright (C) 2014 The R Foundation for Statistical Computing
Platform: i386-w64-mingw32/i386 (32-bit)

R is free software and comes with ABSOLUTELY NO WARRANTY.
You are welcome to redistribute it under certain conditions.
Type 'license()' or 'licence()' for distribution details.

R is a collaborative project with many contributors.
Type 'contributors()' for more information and
'citation()' on how to cite R or R packages in publications.

Type 'demo()' for some demos, 'help()' for on-line help, or
'help.start()' for an HTML browser interface to help.
Type 'q()' to quit R.

> local({pkg <- select.list(sort(.packages(all.available = TRUE)),graphics=TRUE)
+ if(nchar(pkg)) library(pkg, character.only=TRUE)})
------------------------------------------------------------------------
        WELCOME to PROAST
version 38.9
For report problems or bugs, email proast@rivm.nl
------------------------------------------------------------------------
DISCLAIMER: RIVM, Bilthoven, The Netherlands, will not be liable for
any direct, indirect, special, incidental, or consequential damages
arising out of the use of or inability to use this software or
documentation. In particular, RIVM is not responsible for any costs
including, but not limited to, those incurred as a result of lost
profits or revenue, loss of the use of software, loss of data, the
costs of recovery of such software or data, the costs of substitute
software or data, claims by third parties or for other similar costs.
Copyright RIVM
------------------------------------------------------------------------
> TCSVD.das<-f.scan('TCSVD.txt')
Read 1 item
[1] "TCSVD"
Read 1 item
[1] 4
Read 4 items
Read 4 items
[1] "V1" "V2" "V3" "V4"
> f.proast(TCSVD.das)

What type of response data do you want to consider? 

1: continuous
2: binary
3: ordinal
4: quantal
5: continuous, clustered
6: quantal, clustered
7: continuous, summary data
8: quantal, CxT
9: other

Selection: 7

Q1: Which variable do you want to consider as independent variable?
    (e.g. dose, age)
 

1: dose
2: resp
3: se
4: n

Selection: 1

Do you want to fit a nested set of models 

1: single model
2: nested set of models
3: change settings first
4: selection of model 5
5: selection of model 3

Selection: 2

1 dose 
 2 resp 
 3 se 
 4 n 
Give number(s) of the response(s) you want to analyse by set of models
 -------- > 2

Give number of factor serving as potential covariate (e.g.sex)
                 type 0 if none --- 
   

1: dose
2: resp
3: se
4: n

Selection: 0

Give value for CES (always positive)
type 0 to avoid calculation of CIs,
                     or -1 to avoid re-fitting selected model  > 0.05

Do you want to include Hill model family? 

1: yes
2: no

Selection: 1

What plot type do you want ? 

1: y vs. x
2: y vs. log(x)
3: log(y) vs. x
4: log(y)-log(x)
5: y vs. sqrt(x)
6: log(y) vs. sqrt(x)
7: sqrt(y) vs. x
8: sqrt(y) vs. log(x)

Selection: 1

Give number of the variation statistic associated to resp  
 

1: dose
2: resp
3: se
4: n

Selection: 3

Do you have standard deviations or standard errors associated 
                               with the means? 

1: standard deviations
2: standard errors

Selection: 2

Give the associated sample size 

1: dose
2: resp
3: se
4: n

Selection: 4

response:  resp
ANALYSIS WITH EXPONENTIAL MODELS
model    converged       npar    loglik
 full            1       5       6.96 
 m1-             1       2       -13.21 
 m2-             1       3       5.56 
selected model: m2-
re-fitting selected model m2- in terms of CED
 m2-             1       3       5.56 
calculating C.I.......

the CED (in orig. units) and the 90 % confidence interval for group  is: 
 1.2483 
 1.0414 
 1.5579 


response:  resp
ANALYSIS WITH HILL MODELS
model    converged       npar    loglik
 full            NA      5       6.96 
 m1-             1       2       -13.21 
 m2-             1       3       4.37 
 m3-             1       4       6.12 
 m4-             1       4       4.37 
 m5-             1       5       6.96 
selected model: m2-
re-fitting selected model m2- in terms of CED
 m2-             1       3       4.37 
calculating C.I.......

the CED (in orig. units) and the 90 % confidence interval for group  is: 
 0.86902 
 0.65392 
 1.2063 

---------------- response:  resp  --------------------------------- 
The lowest BMDL and highest BMDU from exponential and Hill models are:
0.6539  and  1.5579 
 --------------  CES =  -0.05  ---------------------------------------- 


give name for file to store results (or type 0 if none)  >   
