# Supplementary material for: Comparison of methods for calculating the health costs of endocrine disrupters: a case study on triclosan
Source: Environ Health. 2017 Jun 9;16:55. doi: 10.1186/s12940-017-0265-x (PMC5466740; doi:10.1186/s12940-017-0265-x)
Supplement: Supplementary file 5 — Proast script for early pubertal development. Lines of script used in Proast for calculations of the CEDanimal for early pubertal development. (TXT 2 kb) [file 12940_2017_265_MOESM5_ESM.txt]

give name for file to store results (or type 0 if none)  >   > > f.proast(TCSPD.das)

What type of response data do you want to consider? 

1: continuous
2: binary
3: ordinal
4: quantal
5: continuous, clustered
6: quantal, clustered
7: continuous, summary data
8: quantal, CxT
9: other

Selection: 7

Q1: Which variable do you want to consider as independent variable?
    (e.g. dose, age)
 

1: dose
2: resp
3: se
4: n

Selection: 1

Do you want to fit a nested set of models 

1: single model
2: nested set of models
3: change settings first
4: selection of model 5
5: selection of model 3

Selection: 2

1 dose 
 2 resp 
 3 se 
 4 n 
Give number(s) of the response(s) you want to analyse by set of models
 -------- > 2

Give number of factor serving as potential covariate (e.g.sex)
                 type 0 if none --- 
   

1: dose
2: resp
3: se
4: n

Selection: 0

Give value for CES (always positive)
type 0 to avoid calculation of CIs,
                     or -1 to avoid re-fitting selected model  > 0.05

Do you want to include Hill model family? 

1: yes
2: no

Selection: 1

What plot type do you want ? 

1: y vs. x
2: y vs. log(x)
3: log(y) vs. x
4: log(y)-log(x)
5: y vs. sqrt(x)
6: log(y) vs. sqrt(x)
7: sqrt(y) vs. x
8: sqrt(y) vs. log(x)

Selection: 1

Give number of the variation statistic associated to resp  
 

1: dose
2: resp
3: se
4: n

Selection: 3

Do you have standard deviations or standard errors associated 
                               with the means? 

1: standard deviations
2: standard errors

Selection: 2

Give the associated sample size 

1: dose
2: resp
3: se
4: n

Selection: 4

response:  resp
ANALYSIS WITH EXPONENTIAL MODELS
model    converged       npar    loglik
 full            1       6       68.09 
 m1-             1       2       64.46 
 m2-             1       3       67.42 
selected model: m2-
re-fitting selected model m2- in terms of CED
 m2-             1       3       67.42 
calculating C.I.......

the CED (in orig. units) and the 90 % confidence interval for group  is: 
 125.58 
 75.402 
 375.69 


response:  resp
ANALYSIS WITH HILL MODELS
model    converged       npar    loglik
 full            NA      6       68.09 
 m1-             1       2       64.46 
 m2-             1       3       67.43 
selected model: m2-
re-fitting selected model m2- in terms of CED
 m2-             1       3       67.43 
calculating C.I.......

the CED (in orig. units) and the 90 % confidence interval for group  is: 
 124.56 
 73.297 
 379.19 

---------------- response:  resp  --------------------------------- 
The lowest BMDL and highest BMDU from exponential and Hill models are:
73.297  and  379.19 
 --------------  CES =  -0.05  ---------------------------------------- 


give name for file to store results (or type 0 if none)  >   
